# Supplementary material for: Synthesis and Performance Testing of Maleic Anhydride–Ene Monomers Multicomponent Co-Polymers as Pour Point Depressant for Crude Oil
Source: Polymers (Basel). 2023 Sep 27;15(19):3898. doi: 10.3390/polym15193898 (PMC10574900; doi:10.3390/polym15193898)
Supplement: Supplementary file 1 [file polymers-15-03898-s001.zip]

Archive with 1 entries (1 files):
- polymers-2593461-supplementary.pdf
